# Supplementary material for: Appraising the Effects of Metabolic Traits on the Risk of Glaucoma: A Mendelian Randomization Study
Source: Metabolites. 2023 Jan 9;13(1):109. doi: 10.3390/metabo13010109 (PMC9867384; doi:10.3390/metabo13010109)
Supplement: Supplementary file 1 [file metabolites-13-00109-s001.zip]

Archive with 1 entries (1 files):
- metabolites-2096394-supplementary.pdf
